# Supplementary material for: Supramolecular Lipid Nanoparticles Based on Amine β-CD Host–Guest Lipids: Design, Mechanisms, and Biosafety
Source: Pharmaceutics. 2025 Oct 30;17(11):1410. doi: 10.3390/pharmaceutics17111410 (PMC12655198; doi:10.3390/pharmaceutics17111410)
Supplement: Supplementary file 1 [file pharmaceutics-17-01410-s001.zip]

Archive with 1 entries (1 files):
- pharmaceutics-3878118-supplementary.pdf
